# Supplementary material for: Current Applications and Future Development of Magnetic Resonance Fingerprinting in Diagnosis, Characterization, and Response Monitoring in Cancer
Source: Cancers (Basel). 2021 Sep 22;13(19):4742. doi: 10.3390/cancers13194742 (PMC8507535; doi:10.3390/cancers13194742)
Supplement: Supplementary file 1 [file cancers-13-04742-s001.zip]

Archive with 1 entries (1 files):
- cancers-1363658-SI.pdf
